# Supplementary material for: The importance of self-efficacy and negative affect for neurofeedback success for central neuropathic pain after a spinal cord injury
Source: Sci Rep. 2022 Jun 29;12:10949. doi: 10.1038/s41598-022-15213-7 (PMC9243249; doi:10.1038/s41598-022-15213-7)
Supplement: Supplementary file 3 — Supplementary Information 3. [file 41598_2022_15213_MOESM3_ESM.xlsx]

## Sheet: Data
Participant_ID	Group	Success	SelfEfficacy_1Be	SelfEfficacy_2Be	SelfEfficacy_3Be	SelfEfficacy_4Be	SelfEfficacy_1Af	SelfEfficacy_2Af	SelfEfficacy_3Af	SelfEfficacy_4Af	TaskLoad1	TaskLoad2	TaskLoad3	TaskLoad4	Motivation_1Be	Motivation_2Be	Motivation_3Be	Motivation_4Be	Motivation_1Af	Motivation_2Af	Motivation_3Af	Motivation_4Af	ThetaSS1V1	ThetaSS2V1	ThetaSS3V1	ThetaSS4V1	ThetaSS5V1	ThetaSS6V1	ThetaSS1V2	ThetaSS2V2	ThetaSS3V2	ThetaSS4V2	ThetaSS5V2	ThetaSS6V2	ThetaSS1V3	ThetaSS2V3	ThetaSS3V3	ThetaSS4V3	ThetaSS5V3	ThetaSS6V3	ThetaSS1V4	ThetaSS2V4	ThetaSS3V4	ThetaSS4V4	ThetaSS5V4	ThetaSS6V4	AlphaSS1V1	AlphaSS2V1	AlphaSS3V1
01A	1	2	29	32	#NULL!	#NULL!	28	32	#NULL!	#NULL!	74	49.6667	#NULL!	#NULL!	4	5	#NULL!	#NULL!	4	5	#NULL!	#NULL!	-11.6084	-11.0363	-18.3131	-26.0137	-28.0461	-10.7188	-25.34	-21.4627	-16.2235	-14.2999	1.96301	-11.0792	#NULL!	#NULL!	#NULL!	#NULL!	#NULL!	#NULL!	#NULL!	#NULL!	#NULL!	#NULL!	#NULL!	#NULL!	50.8919	188.607	182.863
02A	1	1	34	32	32	31	32	31	31	32	63.3333	58.6667	53.3333	68.6667	7	8	8	7	6	8	8	8	24.8302	5.8963	5.68139	-6.89683	2.48444	-4.21942	14.8868	11.3255	11.6062	4.42067	-4.8193	0.46192	-10.0556	-18.7953	-6.42273	-16.845	8.48195	10.1471	3.23509	5.34451	-0.681991	0.357537	-5.60618	-0.581382	-30.8449	-19.9803	-36.4831
03A	1	1	27	30	29	29	29	30	28	29	51.3333	53	50	48	5	5	5	6	4	5	3	6	-1.68476	0.659377	2.51448	-6.11102	14.7221	2.5916	-2.68804	-9.04099	-6.58729	#NULL!	#NULL!	#NULL!	0.480838	-22.1761	-10.2385	-15.3865	-12.2807	-14.1351	-0.472213	-7.73695	-2.84924	0.390695	3.1002	-6.14743	-11.2853	3.488	26.1925
04A	1	1	29	27	28	27	27	27	29	28	68	65.3333	49.3333	58.3333	7	8	8	5	7	7	7	6	24.4316	30.7324	25.2019	18.6696	22.8093	31.2769	5.62597	3.34946	3.70169	5.81943	20.4495	14.4016	6.39229	-7.88734	-11.4888	-26.4992	-32.5066	-34.2901	-11.2599	-17.2197	-9.95599	-14.0924	-8.07706	-2.71807	-21.1311	-19.973	-13.1108
05A	1	2	29	29	29	31	27	29	29	30	84	70	98	76.6667	10	10	7	8	10	8	8	8	-25.9876	-12.0663	-13.9195	-23.4709	-21.2351	-20.296	#NULL!	#NULL!	#NULL!	#NULL!	#NULL!	#NULL!	25.2018	33.6887	27.778	26.6296	97.4392	29.0657	20.1315	15.1123	12.2167	17.2451	14.0173	22.4404	76.1272	-1.25239	23.9306
06A	1	1	36	38	37	38	39	39	40	40	81	81.6667	73	31	8	8	8	9	8	4	7	10	-3.103	-4.82683	-4.89432	-10.8677	-20.044	-19.9568	-2.89919	-22.6779	4.19823	-5.20221	-1.90854	-11.1054	-9.42903	-7.12685	-7.73742	-16.6025	-46.1876	-46.5462	-3.62062	1.13333	3.09915	4.54201	10.0746	-0.445429	-10.3522	53.9897	54.1376
07A	1	2	29	30	32	31	32	32	32	31	63.6667	58	60.6667	56.6667	4	5	7	7	4	3	5	6	-8.22403	4.16471	9.77142	12.5913	0.177803	-11.6528	9.65009	-27.1816	-13.3509	-0.416118	-0.807112	-2.38521	-32.9034	-33.3753	17.5721	5.68851	-3.94562	#NULL!	4.98629	-24.5039	-3.43312	7.75011	5.97288	-30.4007	-26.4591	-32.2766	-17.6043
09A	1	1	35	34	36	36	35	34	37	37	50.3333	45	60	25.6667	8	7	7	8	9	6	5	6	-3.20774	4.6238	-0.0568509	1.39378	-7.5281	-8.43624	-1.67771	-3.70237	-3.16894	3.14146	-16.1347	-23.5225	-17.5586	-33.0528	-14.32	-14.9769	-13.6305	-17.7741	-3.10351	-2.46713	-9.52053	-11.6439	-5.52527	-0.63834	17.1732	25.1798	30.9371
10A	1	2	30	30	30	30	30	30	28	30	76	65.6667	77.6667	74.6667	7	5	5	5	6	5	5	5	-2.55606	1.33297	9.07095	1.32448	3.56735	2.58463	2.67084	7.16749	7.03487	13.5956	9.64898	8.13478	24.4287	16.6608	31.5925	21.8801	23.3132	27.269	0.326001	1.52699	-0.335972	6.40624	-3.26278	7.58989	8.20228	15.003	15.7173
11A	1	2	29	30	30	30	29	30	29	30	52	44.6667	31.6667	39	10	8	8	8	9	8	8	8	4.93369	9.94671	5.21222	3.16892	8.04454	12.1125	4.78694	3.06272	5.80078	7.77664	-9.1792	9.11588	2.41135	2.03465	-0.0376052	4.7344	3.80095	2.58822	-6.67642	-1.06271	-6.25738	-19.7445	-3.49664	-4.63661	-5.04836	-9.68718	6.19019
12A	1	1	34	40	39	40	40	39	39	40	10.6667	15.3333	14	20	8	9	7	8	8	8	7	8	1.4639	5.53213	1.39407	-18.2358	-32.0052	-30.1988	-25.8503	-23.9587	-28.0811	-31.601	-34.9996	-31.049	-24.3391	-22.6481	-20.1992	-21.5257	-21.6305	-21.1779	-16.0307	-24.238	-21.2183	-17.8054	-12.758	8.90106	9.7532	-3.38746	19.145
13A	1	2	21	15	20	24	18	16	17	26	46	25.3333	26	53	5	3	3	2	4	2	1	3	-3.41809	7.35938	6.0652	-7.65139	-9.20373	-23.2227	19.3544	-2.41374	18.2726	18.9369	15.6084	21.0837	-12.8049	-0.575832	-6.08716	0.823719	-3.7374	43.3882	5.49051	-1.58634	0.877893	-11.1224	1.42693	-1.38237	30.2501	-15.1976	7.66949
14A	1	2	29	29	27	28	28	25	29	27	74.6667	83.3333	48	75	7	8	4	4	6	7	6	2	13.4023	-0.737179	4.36621	-7.03681	-14.3217	-10.8715	9.98153	-0.648342	16.9619	8.32142	2.06166	-6.14553	-24.9999	-21.5908	-18.1281	-16.4109	-0.828507	-22.3641	11.6552	14.4657	15.0879	8.71272	21.4361	21.4361	20.0548	25.3165	24.5207
15A	1	2	32	32	31	30	32	30	31	30	67	58.3333	63	59.6667	8	8	8	8	8	8	8	8	-1.213	-0.7216	28.6834	5.61783	-1.48879	1.14265	20.9289	18.3232	22.646	15.4808	22.0354	14.6511	0.56477	0.285526	2.50011	9.99102	4.21851	-1.73274	-0.946554	8.19121	-2.20801	-3.06641	-0.928207	5.7079	3.43202	12.8906	-36.7405
16A	1	2	35	34	36	38	34	35	37	38	30.3333	37	45.3333	21.6667	9	10	10	10	9	10	10	9	-16.5814	-3.70146	1.77999	-0.557308	-5.71613	-1.1417	6.20128	-7.00258	-3.77583	1.73274	-2.10359	5.26043	-9.70337	-10.0004	-12.7278	-14.3965	-2.44054	-8.38812	-1.9123	-7.17823	3.49416	-7.84389	-8.92161	-4.23076	-7.30873	9.8197	11.0173
17A	1	1	37	36	34	34	34	37	35	36	62	52	53.6667	43	10	10	10	10	10	10	10	10	33.3858	19.6766	3.13773	13.753	4.52369	2.60783	-34.4118	-28.5139	-20.8417	-36.4462	-39.317	-31.6068	38.6049	26.4989	54.2488	47.8585	50.6469	59.6699	44.386	36.4089	16.4344	12.1554	9.9488	3.79293	-35.1552	-23.6017	-21.6856
18A	1	1	31	32	35	31	28	29	31	35	56	49.6667	47.6667	41	5	6	5	5	5	5	4	4	-33.3723	-23.0914	-26.0742	-29.7809	-29.0456	-28.8304	5.03351	5.68503	4.75708	8.74042	12.3549	2.64248	12.9723	-7.41236	0.319107	16.1942	10.5256	7.22724	4.54264	-14.1196	-4.47239	-8.42841	7.98168	14.5455	24.3653	17.6227	26.7025
19A	1	2	34	#NULL!	#NULL!	#NULL!	35	#NULL!	#NULL!	#NULL!	17.6667	#NULL!	#NULL!	#NULL!	9	#NULL!	#NULL!	#NULL!	5	#NULL!	#NULL!	#NULL!	11.8856	8.15763	21.6559	21.6722	28.2154	27.8332	#NULL!	#NULL!	#NULL!	#NULL!	#NULL!	#NULL!	#NULL!	#NULL!	#NULL!	#NULL!	#NULL!	#NULL!	#NULL!	#NULL!	#NULL!	#NULL!	#NULL!	#NULL!	62.59	69.1655	98.2221
20A	1	2	30	27	27	28	28	26	27	28	79	62.3333	61	43.6667	9	8	4	6	3	7	3	4	-9.22428	-6.28676	-4.73752	-1.3817	-0.031596	-1.28486	10.5672	-12.624	1.4663	4.95563	-7.17976	-8.86925	1.14325	0.401515	-0.950305	-1.24148	0.926656	-2.58386	-6.72656	-1.15756	-8.2052	-11.466	-10.4412	-13.7484	-20.8256	-12.8291	-8.97402
22A	1	1	31	33	34	33	31	33	34	34	69.6667	81.3333	39.6667	35	8	8	7	8	7	7	8	8	19.0826	59.776	76.2861	74.2843	56.6476	62.981	17.3297	4.70583	5.84255	-41.9986	-26.4977	-7.53819	17.0413	27.5001	27.5348	22.1238	16.7125	23.8052	0.286072	5.22166	-11.3048	16.8641	12.6357	6.18924	-26.7266	71.0444	29.5115
23A	1	1	36	39	39	39	39	40	40	40	52.3333	51	52.3333	40.3333	9	6	5	4	9	6	5	5	15.2069	10.7272	4.69191	6.22957	45.8	59.9897	-2.87927	-10.339	-2.60011	14.6671	20.2697	24.0103	5.31959	-5.51252	-6.9215	14.3695	43.8121	45.2143	-2.18933	47.3322	47.1044	-0.288035	-5.01542	3.27948	9.56996	13.5465	20.4668
24A	1	2	31	#NULL!	#NULL!	#NULL!	28	#NULL!	#NULL!	#NULL!	60	#NULL!	#NULL!	#NULL!	7	#NULL!	#NULL!	#NULL!	4	#NULL!	#NULL!	#NULL!	3.99413	-0.607434	0.938903	1.82419	-1.10524	5.51627	#NULL!	#NULL!	#NULL!	#NULL!	#NULL!	#NULL!	#NULL!	#NULL!	#NULL!	#NULL!	#NULL!	#NULL!	#NULL!	#NULL!	#NULL!	#NULL!	#NULL!	#NULL!	0.948341	-0.289227	4.8698
25A	1	2	30	30	32	31	30	30	30	31	51	65.6667	63	60.6667	8	6	7	7	6	6	7	7	13.8909	12.0786	0.521657	-2.68683	-7.93914	-2.9132	6.16548	2.15611	3.69713	-10.9409	-12.5053	4.80508	18.7386	19.9646	15.4938	2.65458	10.884	15.2118	22.5538	19.8998	20.4965	10.9162	26.6911	15.4151	7.03549	11.2658	7.6687
26A	1	2	28	26	23	22	29	22	23	22	77	48.6667	77.3333	49	7	7	8	7	6	7	9	6	1.96717	10.4682	5.69041	0.221247	7.93933	8.78078	16.0327	21.6935	17.3644	23.8315	29.5254	29.2897	26.942	30.6557	15.7083	24.906	7.97902	24.5389	29.6919	20.5428	14.5391	29.9572	7.18649	8.80054	-15.3343	-27.9502	-25.0606
27A	1	2	35	34	35	36	33	34	36	36	61.6667	54	56	50.6667	7	5	5	7	6	5	5	6	-0.512984	-11.9688	-2.6436	-13.1382	-10.313	-9.75072	1.23112	-3.38015	4.51622	0.151756	-4.71927	0.134444	-24.0144	-33.4325	-46.1737	-44.2635	-44.7685	-43.32	-3.71102	-0.254188	-10.7667	-7.62785	-2.25489	-7.03521	3.96228	18.5848	14.3045
01B	2	2	26	22	22	25	23	21	19	22	88.6667	59.6667	73	61	8	4	1	6	5	5	0	4	-15.6988	-25.0309	-16.1081	6.44648	2.47429	-3.86576	-1.14607	-11.9682	0.306276	7.05982	19.0354	16.6259	0.748357	13.4885	8.6189	16.0185	41.2128	34.716	0.426513	-13.1534	9.11807	-0.215035	-1.93822	#NULL!	-29.5221	-32.4888	-33.3202
03B	2	1	30	31	30	30	33	30	30	30	72	78.3333	62	52.6667	7	5	6	4	8	3	4	3	30.794	30.1876	31.8439	18.6927	13.116	29.4423	12.2054	12.677	-8.16479	12.1761	6.68659	5.95243	18.4481	22.9335	17.5583	21.3056	18.7464	20.6108	14.3727	12.9671	5.81084	11.3443	10.9436	6.89011	-3.85141	9.43881	-1.22854
04B	2	1	37	#NULL!	#NULL!	#NULL!	36	#NULL!	#NULL!	#NULL!	72	#NULL!	#NULL!	#NULL!	6	#NULL!	#NULL!	#NULL!	1	#NULL!	#NULL!	#NULL!	33.1359	41.0361	50.3858	65.2124	58.9302	50.3989	#NULL!	#NULL!	#NULL!	#NULL!	#NULL!	#NULL!	#NULL!	#NULL!	#NULL!	#NULL!	#NULL!	#NULL!	#NULL!	#NULL!	#NULL!	#NULL!	#NULL!	#NULL!	-18.5145	-21.1977	-17.3549
05B	2	1	37	37	38	#NULL!	38	38	38	#NULL!	58.3333	76.6667	45	#NULL!	7	10	9	#NULL!	6	6	7	#NULL!	-26.7304	-27.94	-7.42068	7.28437	21.3713	-18.2137	6.3556	11.9191	-1.43517	6.98986	-13.3536	-11.672	#NULL!	#NULL!	#NULL!	#NULL!	#NULL!	#NULL!	#NULL!	#NULL!	#NULL!	#NULL!	#NULL!	#NULL!	27.177	40.9106	43.3137
06B	2	2	33	31	#NULL!	#NULL!	30	29	#NULL!	#NULL!	47	45.6667	#NULL!	#NULL!	7	8	#NULL!	#NULL!	4	5	#NULL!	#NULL!	-12.5213	-21.3783	-17.6052	-19.0572	-16.5133	-21.7306	-12.3212	-13.1111	-8.83772	6.75243	-0.307411	-8.79536	#NULL!	#NULL!	#NULL!	#NULL!	#NULL!	#NULL!	#NULL!	#NULL!	#NULL!	#NULL!	#NULL!	#NULL!	-17.4911	-5.28926	-8.38451
07B	2	2	35	35	#NULL!	#NULL!	33	34	#NULL!	#NULL!	56	63	#NULL!	#NULL!	8	7	#NULL!	#NULL!	8	5	#NULL!	#NULL!	2.25861	-11.4938	#NULL!	13.8553	7.59451	3.98541	13.733	11.3758	3.1381	25.6063	29.4715	35.9201	#NULL!	#NULL!	#NULL!	#NULL!	#NULL!	#NULL!	#NULL!	#NULL!	#NULL!	#NULL!	#NULL!	#NULL!	-13.6011	-22.0067	#NULL!
08B	2	1	38	39	40	40	38	39	40	40	32	46.3333	58.6667	57.3333	7	9	9	6	1	7	7	6	7.73112	-3.36867	-3.80601	2.10717	4.70472	5.46285	59.5939	45.9594	50.0221	66.3355	83.6277	73.8317	24.6345	21.913	19.761	33.8021	21.7005	34.7838	25.541	32.42	32.2897	35.7256	39.4316	31.0745	-10.3106	-11.3657	-9.06652
09B	2	2	31	#NULL!	#NULL!	#NULL!	30	#NULL!	#NULL!	#NULL!	61.3333	#NULL!	#NULL!	#NULL!	8	#NULL!	#NULL!	#NULL!	4	#NULL!	#NULL!	#NULL!	-13.4067	-1.823	-6.70684	-3.86302	#NULL!	#NULL!	#NULL!	#NULL!	#NULL!	#NULL!	#NULL!	#NULL!	#NULL!	#NULL!	#NULL!	#NULL!	#NULL!	#NULL!	#NULL!	#NULL!	#NULL!	#NULL!	#NULL!	#NULL!	-16.7651	1.10522	-4.39417
10B	2	2	15	24	19	#NULL!	24	21	16	#NULL!	47	64	35.6667	#NULL!	8	8	10	#NULL!	8	8	10	#NULL!	-1.2783	-7.65969	-7.2845	-8.08748	-8.23364	-14.2038	-11.2718	-4.62229	-3.15863	-4.87932	1.43325	-2.97993	-0.573111	-6.36192	-11.3395	-2.13479	0.769905	2.29241	#NULL!	#NULL!	#NULL!	#NULL!	#NULL!	#NULL!	20.2565	27.6692	23.4325
12B	2	1	31	29	#NULL!	#NULL!	31	35	#NULL!	#NULL!	72.6667	42.3333	#NULL!	#NULL!	8	5	#NULL!	#NULL!	4	8	#NULL!	#NULL!	13.691	3.22406	4.73259	2.40814	4.35851	14.2608	#NULL!	#NULL!	#NULL!	#NULL!	#NULL!	#NULL!	#NULL!	#NULL!	#NULL!	#NULL!	#NULL!	#NULL!	#NULL!	#NULL!	#NULL!	#NULL!	#NULL!	#NULL!	-0.123799	8.8199	6.84493
[truncated: 93 more columns]

## Sheet: Variable Info
File Information
Notes
PLEASE NOTE THAT THIS FILE WAS EXPORTED FROM SPSS. If any questions, please contact Dr Krithika Anil at krithika.anil@plymouth.ac.uk
Variable Information
Variable	Position	Label	Measurement Level	Role	Column Width	Alignment	Print Format	Write Format
Participant_ID	1	Participant ID (Anonymous)	Nominal	Input	11	Left	A8	A8
Group	2	Whether participant was a healthy participant or a patient	Nominal	Input	8	Right	F8	F8
Success	3	If, overall, a participant was successful or not	Nominal	Input	8	Right	F8	F8
SelfEfficacy_1Be	4	Self-efficacy score before the start of the neurofeedback (Session 1)	Scale	Input	8	Right	F8	F8
SelfEfficacy_2Be	5	Self-efficacy score before the start of the neurofeedback (Session 2)	Scale	Input	8	Right	F8	F8
SelfEfficacy_3Be	6	Self-efficacy score before the start of the neurofeedback (Session 3)	Scale	Input	8	Right	F8	F8
SelfEfficacy_4Be	7	Self-efficacy score before the start of the neurofeedback (Session 4)	Scale	Input	8	Right	F8	F8
SelfEfficacy_1Af	8	Self-efficacy score after the end of the neurofeedback (Session 1)	Scale	Input	8	Right	F8	F8
SelfEfficacy_2Af	9	Self-efficacy score after the end of the neurofeedback (Session 2)	Scale	Input	8	Right	F8	F8
SelfEfficacy_3Af	10	Self-efficacy score after the end of the neurofeedback (Session 3)	Scale	Input	8	Right	F8	F8
SelfEfficacy_4Af	11	Self-efficacy score after the end of the neurofeedback (Session 4)	Scale	Input	8	Right	F8	F8
TaskLoad1	12	Overlall percieved taskload of neurofeedback task (Session 1)	Scale	Input	8	Right	F8.2	F8.2
TaskLoad2	13	Overlall percieved taskload of neurofeedback task (Session 2)	Scale	Input	8	Right	F8.2	F8.2
TaskLoad3	14	Overlall percieved taskload of neurofeedback task (Session 3)	Scale	Input	8	Right	F8.2	F8.2
TaskLoad4	15	Overlall percieved taskload of neurofeedback task (Session 4)	Scale	Input	8	Right	F8.2	F8.2
Motivation_1Be	16	Motivation before the start of the neurofeedback (Session 1)	Ordinal	Input	8	Right	F8	F8
Motivation_2Be	17	Motivation before the start of the neurofeedback (Session 2)	Ordinal	Input	8	Right	F8	F8
Motivation_3Be	18	Motivation before the start of the neurofeedback (Session 3)	Ordinal	Input	8	Right	F8	F8
Motivation_4Be	19	Motivation before the start of the neurofeedback (Session 4)	Ordinal	Input	8	Right	F8	F8
Motivation_1Af	20	Motivation after the start of the neurofeedback (Session 1)	Ordinal	Input	8	Right	F8	F8
Motivation_2Af	21	Motivation after the start of the neurofeedback (Session 2)	Ordinal	Input	8	Right	F8	F8
Motivation_3Af	22	Motivation after the start of the neurofeedback (Session 3)	Ordinal	Input	8	Right	F8	F8
Motivation_4Af	23	Motivation after the start of the neurofeedback (Session 4)	Ordinal	Input	8	Right	F8	F8
ThetaSS1V1	24	Relative theta power compared to baseline (SS1 Session 1)	Scale	Input	8	Right	F8.2	F8.2
ThetaSS2V1	25	Relative theta power compared to baseline (SS2 Session 1)	Scale	Input	8	Right	F8.2	F8.2
ThetaSS3V1	26	Relative theta power compared to baseline (SS3 Session 1)	Scale	Input	8	Right	F8.2	F8.2
ThetaSS4V1	27	Relative theta power compared to baseline (SS4 Session 1)	Scale	Input	8	Right	F8.2	F8.2
ThetaSS5V1	28	Relative theta power compared to baseline (SS5 Session 1)	Scale	Input	8	Right	F8.2	F8.2
ThetaSS6V1	29	Relative theta power compared to baseline (SS6 Session 1)	Scale	Input	8	Right	F8.2	F8.2
ThetaSS1V2	30	Relative theta power compared to baseline (SS1 Session 2)	Scale	Input	8	Right	F8.2	F8.2
ThetaSS2V2	31	Relative theta power compared to baseline (SS2 Session 2)	Scale	Input	8	Right	F8.2	F8.2
ThetaSS3V2	32	Relative theta power compared to baseline (SS3 Session 2)	Scale	Input	8	Right	F8.2	F8.2
ThetaSS4V2	33	Relative theta power compared to baseline (SS4 Session 2)	Scale	Input	8	Right	F8.2	F8.2
ThetaSS5V2	34	Relative theta power compared to baseline (SS5 Session 2)	Scale	Input	8	Right	F8.2	F8.2
ThetaSS6V2	35	Relative theta power compared to baseline (SS6 Session 2)	Scale	Input	8	Right	F8.2	F8.2
ThetaSS1V3	36	Relative theta power compared to baseline (SS1 Session 3)	Scale	Input	8	Right	F8.2	F8.2
ThetaSS2V3	37	Relative theta power compared to baseline (SS2 Session 3)	Scale	Input	8	Right	F8.2	F8.2
ThetaSS3V3	38	Relative theta power compared to baseline (SS3 Session 3)	Scale	Input	8	Right	F8.2	F8.2
ThetaSS4V3	39	Relative theta power compared to baseline (SS4 Session 3)	Scale	Input	8	Right	F8.2	F8.2
ThetaSS5V3	40	Relative theta power compared to baseline (SS5 Session 3)	Scale	Input	8	Right	F8.2	F8.2
ThetaSS6V3	41	Relative theta power compared to baseline (SS6 Session 3)	Scale	Input	8	Right	F8.2	F8.2
ThetaSS1V4	42	Relative theta power compared to baseline (SS1 Session 4)	Scale	Input	8	Right	F8.2	F8.2
ThetaSS2V4	43	Relative theta power compared to baseline (SS2 Session 4)	Scale	Input	8	Right	F8.2	F8.2
ThetaSS3V4	44	Relative theta power compared to baseline (SS3 Session 4)	Scale	Input	8	Right	F8.2	F8.2
ThetaSS4V4	45	Relative theta power compared to baseline (SS4 Session 4)	Scale	Input	8	Right	F8.2	F8.2
ThetaSS5V4	46	Relative theta power compared to baseline (SS5 Session 4)	Scale	Input	8	Right	F8.2	F8.2
ThetaSS6V4	47	Relative theta power compared to baseline (SS6 Session 4)	Scale	Input	8	Right	F8.2	F8.2
AlphaSS1V1	48	Relative alpha power compared to baseline (SS1 Session 1)	Scale	Input	8	Right	F8.2	F8.2
AlphaSS2V1	49	Relative alpha power compared to baseline (SS2 Session 1)	Scale	Input	8	Right	F8.2	F8.2
AlphaSS3V1	50	Relative alpha power compared to baseline (SS3 Session 1)	Scale	Input	8	Right	F8.2	F8.2
AlphaSS4V1	51	Relative alpha power compared to baseline (SS4 Session 1)	Scale	Input	8	Right	F8.2	F8.2
AlphaSS5V1	52	Relative alpha power compared to baseline (SS5 Session 1)	Scale	Input	8	Right	F8.2	F8.2
AlphaSS6V1	53	Relative alpha power compared to baseline (SS6 Session 1)	Scale	Input	8	Right	F8.2	F8.2
AlphaSS1V2	54	Relative alpha power compared to baseline (SS1 Session 2)	Scale	Input	8	Right	F8.2	F8.2
AlphaSS2V2	55	Relative alpha power compared to baseline (SS2 Session 2)	Scale	Input	8	Right	F8.2	F8.2
AlphaSS3V2	56	Relative alpha power compared to baseline (SS3 Session 2)	Scale	Input	8	Right	F8.2	F8.2
AlphaSS4V2	57	Relative alpha power compared to baseline (SS4 Session 2)	Scale	Input	8	Right	F8.2	F8.2
AlphaSS5V2	58	Relative alpha power compared to baseline (SS5 Session 2)	Scale	Input	8	Right	F8.2	F8.2
AlphaSS6V2	59	Relative alpha power compared to baseline (SS6 Session 2)	Scale	Input	8	Right	F8.2	F8.2
AlphaSS1V3	60	Relative alpha power compared to baseline (SS1 Session 3)	Scale	Input	8	Right	F8.2	F8.2
AlphaSS2V3	61	Relative alpha power compared to baseline (SS2 Session 3)	Scale	Input	8	Right	F8.2	F8.2
AlphaSS3V3	62	Relative alpha power compared to baseline (SS3 Session 3)	Scale	Input	8	Right	F8.2	F8.2
AlphaSS4V3	63	Relative alpha power compared to baseline (SS4 Session 3)	Scale	Input	8	Right	F8.2	F8.2
AlphaSS5V3	64	Relative alpha power compared to baseline (SS5 Session 3)	Scale	Input	8	Right	F8.2	F8.2
AlphaSS6V3	65	Relative alpha power compared to baseline (SS6 Session 3)	Scale	Input	8	Right	F8.2	F8.2
AlphaSS1V4	66	Relative alpha power compared to baseline (SS1 Session 4)	Scale	Input	8	Right	F8.2	F8.2
AlphaSS2V4	67	Relative alpha power compared to baseline (SS2 Session 4)	Scale	Input	8	Right	F8.2	F8.2
AlphaSS3V4	68	Relative alpha power compared to baseline (SS3 Session 4)	Scale	Input	8	Right	F8.2	F8.2
AlphaSS4V4	69	Relative alpha power compared to baseline (SS4 Session 4)	Scale	Input	8	Right	F8.2	F8.2
AlphaSS5V4	70	Relative alpha power compared to baseline (SS5 Session 4)	Scale	Input	8	Right	F8.2	F8.2
AlphaSS6V4	71	Relative alpha power compared to baseline (SS6 Session 4)	Scale	Input	8	Right	F8.2	F8.2
BetaSS1V1	72	Relative beta power compared to baseline (SS1 Session 1)	Scale	Input	8	Right	F8.2	F8.2
BetaSS2V1	73	Relative beta power compared to baseline (SS2 Session 1)	Scale	Input	8	Right	F8.2	F8.2
BetaSS3V1	74	Relative beta power compared to baseline (SS3 Session 1)	Scale	Input	8	Right	F8.2	F8.2
BetaSS4V1	75	Relative beta power compared to baseline (SS4 Session 1)	Scale	Input	8	Right	F8.2	F8.2
BetaSS5V1	76	Relative beta power compared to baseline (SS5 Session 1)	Scale	Input	8	Right	F8.2	F8.2
BetaSS6V1	77	Relative beta power compared to baseline (SS6 Session 1)	Scale	Input	8	Right	F8.2	F8.2
BetaSS1V2	78	Relative beta power compared to baseline (SS1 Session 2)	Scale	Input	8	Right	F8.2	F8.2
BetaSS2V2	79	Relative beta power compared to baseline (SS2 Session 2)	Scale	Input	8	Right	F8.2	F8.2
BetaSS3V2	80	Relative beta power compared to baseline (SS3 Session 2)	Scale	Input	8	Right	F8.2	F8.2
BetaSS4V2	81	Relative beta power compared to baseline (SS4 Session 2)	Scale	Input	8	Right	F8.2	F8.2
BetaSS5V2	82	Relative beta power compared to baseline (SS5 Session 2)	Scale	Input	8	Right	F8.2	F8.2
BetaSS6V2	83	Relative beta power compared to baseline (SS6 Session 2)	Scale	Input	8	Right	F8.2	F8.2
BetaSS1V3	84	Relative beta power compared to baseline (SS1 Session 3)	Scale	Input	8	Right	F8.2	F8.2
BetaSS2V3	85	Relative beta power compared to baseline (SS2 Session 3)	Scale	Input	8	Right	F8.2	F8.2
BetaSS3V3	86	Relative beta power compared to baseline (SS3 Session 3)	Scale	Input	8	Right	F8.2	F8.2
BetaSS4V3	87	Relative beta power compared to baseline (SS4 Session 3)	Scale	Input	8	Right	F8.2	F8.2
BetaSS5V3	88	Relative beta power compared to baseline (SS5 Session 3)	Scale	Input	8	Right	F8.2	F8.2
BetaSS6V3	89	Relative beta power compared to baseline (SS6 Session 3)	Scale	Input	8	Right	F8.2	F8.2
BetaSS1V4	90	Relative beta power compared to baseline (SS1 Session 4)	Scale	Input	8	Right	F8.2	F8.2
BetaSS2V4	91	Relative beta power compared to baseline (SS2 Session 4)	Scale	Input	8	Right	F8.2	F8.2
BetaSS3V4	92	Relative beta power compared to baseline (SS3 Session 4)	Scale	Input	8	Right	F8.2	F8.2
BetaSS4V4	93	Relative beta power compared to baseline (SS4 Session 4)	Scale	Input	8	Right	F8.2	F8.2
BetaSS5V4	94	Relative beta power compared to baseline (SS5 Session 4)	Scale	Input	8	Right	F8.2	F8.2
BetaSS6V4	95	Relative beta power compared to baseline (SS6 Session 4)	Scale	Input	8	Right	F8.2	F8.2
MSV1SS1	96	Mental strategy used during SS1 of session 1	Nominal	Input	8	Right	F8	F8
MSV1SS2	97	Mental strategy used during SS2 of session 1	Nominal	Input	8	Right	F8	F8
MSV1SS3	98	Mental strategy used during SS3 of session 1	Nominal	Input	8	Right	F8	F8
MSV1SS4	99	Mental strategy used during SS4 of session 1	Nominal	Input	8	Right	F8	F8
MSV1SS5	100	Mental strategy used during SS5 of session 1	Nominal	Input	8	Right	F8	F8
MSV1SS6	101	Mental strategy used during SS6 of session 1	Nominal	Input	8	Right	F8	F8
MSV2SS1	102	Mental strategy used during SS1 of session 2	Nominal	Input	8	Right	F8	F8
MSV2SS2	103	Mental strategy used during SS2 of session 2	Nominal	Input	8	Right	F8	F8
MSV2SS3	104	Mental strategy used during SS3 of session 2	Nominal	Input	8	Right	F8	F8
MSV2SS4	105	Mental strategy used during SS4 of session 2	Nominal	Input	8	Right	F8	F8
MSV2SS5	106	Mental strategy used during SS5 of session 2	Nominal	Input	8	Right	F8	F8
MSV2SS6	107	Mental strategy used during SS6 of session 2	Nominal	Input	8	Right	F8	F8
MSV3SS1	108	Mental strategy used during SS1 of session 3	Nominal	Input	8	Right	F8	F8
MSV3SS2	109	Mental strategy used during SS2 of session 3	Nominal	Input	8	Right	F8	F8
MSV3SS3	110	Mental strategy used during SS3 of session 3	Nominal	Input	8	Right	F8	F8
MSV3SS4	111	Mental strategy used during SS4 of session 3	Nominal	Input	8	Right	F8	F8
MSV3SS5	112	Mental strategy used during SS5 of session 3	Nominal	Input	8	Right	F8	F8
MSV3SS6	113	Mental strategy used during SS6 of session 3	Nominal	Input	8	Right	F8	F8
MSV4SS1	114	Mental strategy used during SS1 of session 4	Nominal	Input	8	Right	F8	F8
MSV4SS2	115	Mental strategy used during SS2 of session 4	Nominal	Input	8	Right	F8	F8
MSV4SS3	116	Mental strategy used during SS3 of session 4	Nominal	Input	8	Right	F8	F8
MSV4SS4	117	Mental strategy used during SS4 of session 4	Nominal	Input	8	Right	F8	F8
MSV4SS5	118	Mental strategy used during SS5 of session 4	Nominal	Input	8	Right	F8	F8
MSV4SS6	119	Mental strategy used during SS6 of session 4	Nominal	Input	8	Right	F8	F8
AffectV1SS1	120	The affect of the mental strategy used of SS1 session 1	Nominal	Input	8	Right	F8	F8
AffectV1SS2	121	The affect of the mental strategy used of SS2 session 1	Nominal	Input	8	Right	F8	F8
AffectV1SS3	122	The affect of the mental strategy used of SS3 session 1	Nominal	Input	8	Right	F8	F8
AffectV1SS4	123	The affect of the mental strategy used of SS4 session 1	Nominal	Input	8	Right	F8	F8
AffectV1SS5	124	The affect of the mental strategy used of SS5 session 1	Nominal	Input	8	Right	F8	F8
AffectV1SS6	125	The affect of the mental strategy used of SS6 session 1	Nominal	Input	8	Right	F8	F8
AffectV2SS1	126	The affect of the mental strategy used of SS1 session 2	Nominal	Input	8	Right	F8	F8
AffectV2SS2	127	The affect of the mental strategy used of SS2 session 2	Nominal	Input	8	Right	F8	F8
AffectV2SS3	128	The affect of the mental strategy used of SS3 session 2	Nominal	Input	8	Right	F8	F8
AffectV2SS4	129	The affect of the mental strategy used of SS4 session 2	Nominal	Input	8	Right	F8	F8
AffectV2SS5	130	The affect of the mental strategy used of SS5 session 2	Nominal	Input	8	Right	F8	F8
AffectV2SS6	131	The affect of the mental strategy used of SS6 session 2	Nominal	Input	8	Right	F8	F8
AffectV3SS1	132	The affect of the mental strategy used of SS1 session 3	Nominal	Input	8	Right	F8	F8
AffectV3SS2	133	The affect of the mental strategy used of SS2 session 3	Nominal	Input	8	Right	F8	F8
AffectV3SS3	134	The affect of the mental strategy used of SS3 session 3	Nominal	Input	8	Right	F8	F8
AffectV3SS4	135	The affect of the mental strategy used of SS4 session 3	Nominal	Input	8	Right	F8	F8
AffectV3SS5	136	The affect of the mental strategy used of SS5 session 3	Nominal	Input	8	Right	F8	F8
AffectV3SS6	137	The affect of the mental strategy used of SS6 session 3	Nominal	Input	8	Right	F8	F8
AffectV4SS1	138	The affect of the mental strategy used of SS1 session 4	Nominal	Input	8	Right	F8	F8
AffectV4SS2	139	The affect of the mental strategy used of SS2 session 4	Nominal	Input	8	Right	F8	F8
AffectV4SS3	140	The affect of the mental strategy used of SS3 session 4	Nominal	Input	8	Right	F8	F8
AffectV4SS4	141	The affect of the mental strategy used of SS4 session 4	Nominal	Input	8	Right	F8	F8
AffectV4SS5	142	The affect of the mental strategy used of SS5 session 4	Nominal	Input	8	Right	F8	F8
AffectV4SS6	143	The affect of the mental strategy used of SS6 session 4	Nominal	Input	8	Right	F8	F8
Variables in the working file
Variable Values
Value		Label
Group	1	Healthy
	2	Patient
Success	1	Successful
	2	Unsuccessful
MSV1SS1	1	Clear Mind
	2	Actual Movement
	3	Imagination
	4	Non-Specific Focus
	5	Numerical Task
	6	Breathing
	7	Memory
	8	Various Strategies
	9	Distraction
	10	Auditory
	11	Moral Values
	12	Pain Memory
	13	Planning
	14	Resolving Stress
	15	Imagined Movement
MSV1SS2	1	Clear Mind
	2	Actual Movement
	3	Imagination
	4	Non-Specific Focus
	5	Numerical Task
	6	Breathing
	7	Memory
	8	Various Strategies
	9	Distraction
	10	Auditory
	11	Moral Values
	12	Pain Memory
	13	Planning
	14	Resolving Stress
	15	Imagined Movement
MSV1SS3	1	Clear Mind
	2	Actual Movement
	3	Imagination
	4	Non-Specific Focus
	5	Numerical Task
	6	Breathing
	7	Memory
	8	Various Strategies
	9	Distraction
	10	Auditory
	11	Moral Values
	12	Pain Memory
	13	Planning
	14	Resolving Stress
	15	Imagined Movement
MSV1SS4	1	Clear Mind
	2	Actual Movement
	3	Imagination
	4	Non-Specific Focus
	5	Numerical Task
	6	Breathing
	7	Memory
	8	Various Strategies
	9	Distraction
	10	Auditory
	11	Moral Values
	12	Pain Memory
	13	Planning
	14	Resolving Stress
	15	Imagined Movement
MSV1SS5	1	Clear Mind
	2	Actual Movement
	3	Imagination
	4	Non-Specific Focus
	5	Numerical Task
	6	Breathing
	7	Memory
	8	Various Strategies
	9	Distraction
	10	Auditory
	11	Moral Values
	12	Pain Memory
	13	Planning
	14	Resolving Stress
	15	Imagined Movement
MSV1SS6	1	Clear Mind
	2	Actual Movement
	3	Imagination
	4	Non-Specific Focus
	5	Numerical Task
	6	Breathing
	7	Memory
	8	Various Strategies
	9	Distraction
	10	Auditory
	11	Moral Values
	12	Pain Memory
	13	Planning
	14	Resolving Stress
	15	Imagined Movement
MSV2SS1	1	Clear Mind
	2	Actual Movement
	3	Imagination
	4	Non-Specific Focus
	5	Numerical Task
	6	Breathing
	7	Memory
	8	Various Strategies
	9	Distraction
	10	Auditory
	11	Moral Values
	12	Pain Memory
	13	Planning
	14	Resolving Stress
	15	Imagined Movement
MSV2SS2	1	Clear Mind
	2	Actual Movement
	3	Imagination
	4	Non-Specific Focus
	5	Numerical Task
	6	Breathing
	7	Memory
	8	Various Strategies
	9	Distraction
	10	Auditory
	11	Moral Values
	12	Pain Memory
	13	Planning
	14	Resolving Stress
	15	Imagined Movement
MSV2SS3	1	Clear Mind
	2	Actual Movement
	3	Imagination
	4	Non-Specific Focus
	5	Numerical Task
	6	Breathing
	7	Memory
	8	Various Strategies
	9	Distraction
	10	Auditory
	11	Moral Values
	12	Pain Memory
	13	Planning
	14	Resolving Stress
	15	Imagined Movement
MSV2SS4	1	Clear Mind
	2	Actual Movement
	3	Imagination
	4	Non-Specific Focus
	5	Numerical Task
	6	Breathing
	7	Memory
	8	Various Strategies
	9	Distraction
	10	Auditory
	11	Moral Values
	12	Pain Memory
	13	Planning
	14	Resolving Stress
	15	Imagined Movement
MSV2SS5	1	Clear Mind
	2	Actual Movement
	3	Imagination
	4	Non-Specific Focus
	5	Numerical Task
	6	Breathing
	7	Memory
	8	Various Strategies
	9	Distraction
	10	Auditory
	11	Moral Values
	12	Pain Memory
	13	Planning
	14	Resolving Stress
	15	Imagined Movement
MSV2SS6	1	Clear Mind
	2	Actual Movement
	3	Imagination
	4	Non-Specific Focus
	5	Numerical Task
	6	Breathing
	7	Memory
	8	Various Strategies
	9	Distraction
	10	Auditory
	11	Moral Values
	12	Pain Memory
	13	Planning
	14	Resolving Stress
	15	Imagined Movement
MSV3SS1	1	Clear Mind
	2	Actual Movement
	3	Imagination
	4	Non-Specific Focus
	5	Numerical Task
	6	Breathing
	7	Memory
	8	Various Strategies
	9	Distraction
	10	Auditory
	11	Moral Values
	12	Pain Memory
	13	Planning
	14	Resolving Stress
	15	Imagined Movement
MSV3SS2	1	Clear Mind
	2	Actual Movement
	3	Imagination
	4	Non-Specific Focus
	5	Numerical Task
	6	Breathing
	7	Memory
	8	Various Strategies
	9	Distraction
	10	Auditory
	11	Moral Values
	12	Pain Memory
	13	Planning
	14	Resolving Stress
	15	Imagined Movement
MSV3SS3	1	Clear Mind
	2	Actual Movement
	3	Imagination
	4	Non-Specific Focus
	5	Numerical Task
	6	Breathing
	7	Memory
	8	Various Strategies
	9	Distraction
	10	Auditory
	11	Moral Values
	12	Pain Memory
	13	Planning
	14	Resolving Stress
	15	Imagined Movement
MSV3SS4	1	Clear Mind
	2	Actual Movement
	3	Imagination
	4	Non-Specific Focus
	5	Numerical Task
	6	Breathing
	7	Memory
	8	Various Strategies
	9	Distraction
	10	Auditory
	11	Moral Values
	12	Pain Memory
	13	Planning
	14	Resolving Stress
	15	Imagined Movement
MSV3SS5	1	Clear Mind
	2	Actual Movement
	3	Imagination
	4	Non-Specific Focus
	5	Numerical Task
	6	Breathing
	7	Memory
	8	Various Strategies
	9	Distraction
	10	Auditory
	11	Moral Values
	12	Pain Memory
	13	Planning
	14	Resolving Stress
	15	Imagined Movement
MSV3SS6	1	Clear Mind
	2	Actual Movement
	3	Imagination
	4	Non-Specific Focus
	5	Numerical Task
	6	Breathing
	7	Memory
	8	Various Strategies
	9	Distraction
	10	Auditory
	11	Moral Values
	12	Pain Memory
	13	Planning
	14	Resolving Stress
	15	Imagined Movement
MSV4SS1	1	Clear Mind
	2	Actual Movement
	3	Imagination
	4	Non-Specific Focus
	5	Numerical Task
	6	Breathing
	7	Memory
	8	Various Strategies
	9	Distraction
	10	Auditory
	11	Moral Values
	12	Pain Memory
	13	Planning
	14	Resolving Stress
	15	Imagined Movement
MSV4SS2	1	Clear Mind
	2	Actual Movement
	3	Imagination
	4	Non-Specific Focus
	5	Numerical Task
	6	Breathing
	7	Memory
	8	Various Strategies
	9	Distraction
	10	Auditory
	11	Moral Values
	12	Pain Memory
	13	Planning
	14	Resolving Stress
	15	Imagined Movement
MSV4SS3	1	Clear Mind
	2	Actual Movement
	3	Imagination
	4	Non-Specific Focus
	5	Numerical Task
	6	Breathing
	7	Memory
	8	Various Strategies
	9	Distraction
	10	Auditory
	11	Moral Values
	12	Pain Memory
	13	Planning
	14	Resolving Stress
	15	Imagined Movement
MSV4SS4	1	Clear Mind
	2	Actual Movement
	3	Imagination
	4	Non-Specific Focus
	5	Numerical Task
	6	Breathing
	7	Memory
	8	Various Strategies
	9	Distraction
	10	Auditory
	11	Moral Values
	12	Pain Memory
	13	Planning
	14	Resolving Stress
	15	Imagined Movement
MSV4SS5	1	Clear Mind
	2	Actual Movement
	3	Imagination
	4	Non-Specific Focus
	5	Numerical Task
	6	Breathing
	7	Memory
	8	Various Strategies
	9	Distraction
	10	Auditory
	11	Moral Values
	12	Pain Memory
	13	Planning
	14	Resolving Stress
	15	Imagined Movement
MSV4SS6	1	Clear Mind
	2	Actual Movement
	3	Imagination
	4	Non-Specific Focus
	5	Numerical Task
	6	Breathing
	7	Memory
	8	Various Strategies
	9	Distraction
	10	Auditory
	11	Moral Values
	12	Pain Memory
	13	Planning
	14	Resolving Stress
	15	Imagined Movement
AffectV1SS1	1	Discontent
	2	Excited
	3	Happy
	4	Mentall Tired
	5	Neutral
	6	Relaxed
AffectV1SS2	1	Discontent
	2	Excited
	3	Happy
	4	Mentall Tired
	5	Neutral
	6	Relaxed
AffectV1SS3	1	Discontent
	2	Excited
	3	Happy
	4	Mentall Tired
	5	Neutral
	6	Relaxed
AffectV1SS4	1	Discontent
	2	Excited
	3	Happy
	4	Mentall Tired
	5	Neutral
	6	Relaxed
AffectV1SS5	1	Discontent
	2	Excited
	3	Happy
	4	Mentall Tired
	5	Neutral
	6	Relaxed
AffectV1SS6	1	Discontent
	2	Excited
	3	Happy
	4	Mentall Tired
	5	Neutral
	6	Relaxed
AffectV2SS1	1	Discontent
	2	Excited
	3	Happy
	4	Mentall Tired
	5	Neutral
	6	Relaxed
AffectV2SS2	1	Discontent
	2	Excited
	3	Happy
	4	Mentall Tired
	5	Neutral
	6	Relaxed
AffectV2SS3	1	Discontent
	2	Excited
	3	Happy
	4	Mentall Tired
	5	Neutral
	6	Relaxed
AffectV2SS4	1	Discontent
	2	Excited
	3	Happy
	4	Mentall Tired
	5	Neutral
	6	Relaxed
AffectV2SS5	1	Discontent
	2	Excited
	3	Happy
	4	Mentall Tired
	5	Neutral
	6	Relaxed
AffectV2SS6	1	Discontent
	2	Excited
	3	Happy
	4	Mentall Tired
	5	Neutral
	6	Relaxed
AffectV3SS1	1	Discontent
	2	Excited
	3	Happy
	4	Mentall Tired
	5	Neutral
	6	Relaxed
AffectV3SS2	1	Discontent
	2	Excited
	3	Happy
	4	Mentall Tired
	5	Neutral
	6	Relaxed
AffectV3SS3	1	Discontent
	2	Excited
	3	Happy
	4	Mentall Tired
	5	Neutral
	6	Relaxed
AffectV3SS4	1	Discontent
	2	Excited
	3	Happy
	4	Mentall Tired
	5	Neutral
	6	Relaxed
AffectV3SS5	1	Discontent
	2	Excited
	3	Happy
	4	Mentall Tired
	5	Neutral
	6	Relaxed
AffectV3SS6	1	Discontent
	2	Excited
	3	Happy
	4	Mentall Tired
	5	Neutral
	6	Relaxed
AffectV4SS1	1	Discontent
	2	Excited
	3	Happy
	4	Mentall Tired
	5	Neutral
	6	Relaxed
AffectV4SS2	1	Discontent
	2	Excited
	3	Happy
	4	Mentall Tired
	5	Neutral
	6	Relaxed
AffectV4SS3	1	Discontent
	2	Excited
	3	Happy
	4	Mentall Tired
	5	Neutral
	6	Relaxed
AffectV4SS4	1	Discontent
	2	Excited
	3	Happy
	4	Mentall Tired
	5	Neutral
	6	Relaxed
AffectV4SS5	1	Discontent
	2	Excited
	3	Happy
	4	Mentall Tired
	5	Neutral
	6	Relaxed
AffectV4SS6	1	Discontent
	2	Excited
	3	Happy
	4	Mentall Tired
	5	Neutral
	6	Relaxed
